# Supplementary material for: Personal Genomes in Practice: Exploring Citizen and Healthcare Professionals’ Perspectives on Personalized Genomic Medicine and Personal Health Data Spaces Using a Mixed-Methods Design
Source: Genes (Basel). 2023 Mar 24;14(4):786. doi: 10.3390/genes14040786 (PMC10137790; doi:10.3390/genes14040786)
Supplement: Supplementary file 1 [file genes-14-00786-s001.zip]

Archive with 2 entries (2 files):
- Interview Protocol PGL Focus groups_healthcare professionals.pdf
- Interview Protocol PGL Focus groups_healthcare users.pdf
